# Supplementary material for: Development and Clinical Applications of Therapeutic Cancer Vaccines with Individualized and Shared Neoantigens
Source: Vaccines (Basel). 2024 Jun 27;12(7):717. doi: 10.3390/vaccines12070717 (PMC11281709; doi:10.3390/vaccines12070717)
Supplement: Supplementary file 1 [file vaccines-12-00717-s001.zip]

Archive with 1 entries (1 files):
- vaccines-3057220-supplementary.pdf
